# Supplementary material for: Ryanodine Receptor Staining Identifies Viable Cardiomyocytes in Human and Rabbit Cardiac Tissue Slices
Source: Int J Mol Sci. 2023 Aug 31;24(17):13514. doi: 10.3390/ijms241713514 (PMC10488113; doi:10.3390/ijms241713514)
Supplement: Supplementary file 1 [file ijms-24-13514-s001.zip]

Archive with 1 entries (1 files):
- ijms-2572329-supplementary.pdf
